# Supplementary material for: Molecular epidemiology of Paracoccidiodes spp. recovered from patients with paracoccidioidomycosis in a teaching hospital from Minas Gerais State of Brazil
Source: PLoS Negl Trop Dis. 2021 Nov 29;15(11):e0009956. doi: 10.1371/journal.pntd.0009956 (PMC8659327; doi:10.1371/journal.pntd.0009956)
Supplement: S1 Table — (XLSX) [file pntd.0009956.s001.xlsx]

## Sheet: Planilha1
Isolate	Others names	H (ARF + Gp43)	Species	AT_ARF	AT_Gp43	State	Country	City	Lesion Type	Co-infection	Gender	Diagnosis date	Outcome	Comments	Source/Clinical form	Age	GP43 GenBank	ARF Genbank	Pubmed	doi	Reference
2	UBE02	H1	S1/P. brasiliensis	AT1	AT1	SP	Brazil	Pirapozinho	Oral Lesion	Yes	Male	2013-05-06	Cure	Relapse	Human/Mixed	47					This study
3	UBE03	H2	S1/P. brasiliensis	AT1	AT2	SP	Brazil	Votuporanga	Oral Lesion	Yes	Feminine	2002-09-18	Cure	Relapse	Human/Mixed	26					This study
4	UBE 04	H3	S1/P. brasiliensis	AT1	AT3	MG	Brazil	Campo Florido	Lung	No	Male	2013-06-08	Cure		Human/Chronic	50					This study
6	UBE06	H4	S1/P. brasiliensis	AT1	AT4	MG	Brazil	Uberaba	Oral Lesion	No	Male	2011-10-03	Cure	Relapse	Human/Chronic	62					This study
7	UBE07	H5	S1/P. brasiliensis	AT1	AT5	MG	Brazil	Planura	Oral Lesion	Yes	Feminine	2010-09-05	Cure		Human/Chronic	30					This study
8	UBE 10	H6	S1/P. brasiliensis	AT1	AT6	GO	Brazil	Rio Verde	Lymph node	No	Male	1992-07-27	Cure		Human/Acute	13					This study
11	UBE11	H7	S1/P. brasiliensis	AT2	AT7	MG	Brazil	Uberaba	BAL	No	Male	2013-09-05	Death		Human/Mixed	64					This study
12	UBE12	H8	S1/P. brasiliensis	AT3	AT7	MG	Brazil	Uberaba	CSF	No	Male	2015-04-17	Cure		Human/Acute	36					This study
13	UBE 13	H9	PS2/P. americana	AT4	AT8	SP	Brazil	Franca	Lung	Yes	Male	2019-01-29	Cure		Human/Chronic	42					This study
18	UBE18	H10	S1/P. brasiliensis	AT2	AT9	MG	Brazil	Uberaba	Oral Lesion	Yes	Male	1997-01-06	Death		Human/Mixed	28					This study
19	UBE19	H2	S1/P. brasiliensis	AT1	AT2	MG	Brazil	Campo Belo	Lymph node	No	Feminine	2009-09-09	Cure		Human/Acute	30					This study
20	UBE20	H3	S1/P. brasiliensis	AT1	AT3	MG	Brazil	Uberaba	BAL	Yes	Male	2010-06-15	Cure		Human/Mixed	36					This study
21	UBE21	H11	S1/P. brasiliensis	AT1	AT10	MG	Brazil	Campos Altos	Lymph node	No	Male	2016-11-11	Cure		Human/Acute	23					This study
22	UBE22	H2	S1/P. brasiliensis	AT1	AT2	MG	Brazil	Uberaba	Oral Lesion	No	Feminine	2013-02-04	Cure	Relapse	Human/Chronic	45					This study
24	UBE24	H2	S1/P. brasiliensis	AT1	AT2	MG	Brazil	Campo Florido	Skin lesion	No	Male	2017-08-23	Cure	Relapse	Human/Chronic	39					This study
26	UBE26	H12	S1/P. brasiliensis	AT5	AT2	MG	Brazil	Santa Juliana	Oral Lesion	No	Male	2001-05-07	Cure		Human/Chronic	34					This study
28	UBE28	H3	S1/P. brasiliensis	AT1	AT3	MG	Brazil	Campo Belo	Blood	Yes	Male	2011-08-03	Death	NEURO PCM + Relapse	Human/Acute	31					This study
29	UBE29	H13	S1/P. brasiliensis	AT1	AT11	MG	Brazil	Perdizes	Lymph node	No	Feminine	2013-09-01	Cure	Relapse	Human/Acute	40					This study
30	UBE30	H3	S1/P. brasiliensis	AT1	AT3	MG	Brazil	Ituiutaba	Blood	No	Male	2010-04-23	Cure		Human/Chronic	48					This study
31	UBE31	H3	S1/P. brasiliensis	AT1	AT3	MG	Brazil	Uberaba	BAL	Yes	Male	2019-05-15	Cure		Human/Acute	23					This study
34	UBE34	H2	S1/P. brasiliensis	AT1	AT2	SP	Brazil	Barretos	Skin lesion	No	Male	2011-11-30	Cure		Human/Chronic	44					This study
35	UBE 35	H14	S1/P. brasiliensis	AT1	AT12	SP	Brazil	São Paulo	Oral Lesion	No	Male	12/20/2018	Cure		Human/Acute	16					This study
36	UBE 36	H2	S1/P. brasiliensis	AT1	AT2	MG	Brazil	Unai	Oral Lesion	No	Male	2018-09-08	Cure	NEURO PCM	Human/Chronic	40					This study
EPM35	1956Uruguai	H15	PS2/P. americana	AT4	AT13		Uruguay	Montevideo	Chronic						Human/Chronic		KT251007.1	KT250993.1
EPM60	1925	H15	PS2/P. americana	AT4	AT13		Venezuela	Caracas	Chronic						Human/Chronic		KT251009.1	KT250995.1	26667263	doi: 10.1093/mmy/myv083	[1]
EPM87	Pb320	H15	PS2/P. americana	AT4	AT13		Argentina	Entre R´ıos	Bone						Human		KT251013.1	KT250999.1	26667263	doi: 10.1093/mmy/myv083	[1]
EPM106	LDR4	H15	PS2/P. americana	AT4	AT13	PR	Brazil	Londrina	Oral lesion						Human		KT251015.1	KT251001.1	26667263	doi: 10.1093/mmy/myv083	[1]
EPM155	DAS	H15	PS2/P. americana	AT4	AT13	RS	Brazil	Triunfo	Lymph node biopsy						Human		KT251018.1	KT251004.1	26667263	doi: 10.1093/mmy/myv083	[1]
B7	T10B1	H16	PS2/P. americana	AT4	AT14	SP	Brazil	Botucatu							Armadillo		DQ003730.1	DQ004055.1	14662970	10.1128/JCM.41.12.5735-5737.2003	[2]
B13	Uberlandia	H15	PS2/P. americana	AT4	AT13	MG	Brazil	Uberlândia							Dog food		DQ003736.1	DQ004061.1	16151188	https://doi.org/10.1093/molbev/msj008	[3,4]
B15	BT84	H15	PS2/P. americana	AT4	AT13	SP	Brazil	Botucatu							Human		DQ003738.1	DQ004063.1	14662970	10.1128/JCM.41.12.5735-5737.2003	[2]
V2	Pb2, 1925	H15	PS2/P. americana	AT4	AT13	Caracas	Venezuela	Caracas							Human/Chronic		DQ003772.1	DQ004095.1	14662970	10.1128/JCM.41.12.5735-5737.2003	[2]
28434		H16	PS2/P. americana	AT4	AT14												MH029209	MH029170
34954		H16	PS2/P. americana	AT4	AT14												MH029225	MH029186
35302		H16	PS2/P. americana	AT4	AT14												MH029232	MH029193
48382		H16	PS2/P. americana	AT4	AT14												MH029235	MH029196
20960	IPEC20960	H16	PS2/P. americana	AT4	AT14	RJ	Brazil	Casimiro de Abreu	Oral Lesion	Yes	Male				Human/Chronic	42	KU645890.1	KU645891.1
B26	Pb3	H17	PS2/P. americana	AT4	AT15	SP	Brazil	São Paulo							Human/Chronic		DQ003749.1	DQ004113.1	11060052	10.1128/JCM.38.11.3960-3966.2000	[5]
B23	Pb4	H16	PS2/P. americana	AT4	AT14	SP	Brazil	São Paulo							Human/Chronic		DQ003746.1	DQ004071.1	11060052	10.1128/JCM.38.11.3960-3966.2000	[5]
133		H18	PS2/P. americana	AT6	AT16	MS	Brazil								Human/Chronic		EU870210.1	EU870323.1	19376249	10.1016/j.ympev.2009.04.005	[6]
EPM29	295RM	H2	S1/P. brasiliensis	AT1	AT2	MG	Brazil	Guaranesia							Human/Chronic		KT251006.1	KT250992.1	26667263	doi: 10.1093/mmy/myv083	[7]
EPM127	24266	H19	S1/P. brasiliensis	AT7	AT17		Palate biopsy	Lima, Peru							Human		KT251016.1	KT251002.1	26667263	doi: 10.1093/mmy/myv083	[7]
B1(S1A)	T1F1	H20	S1/P. brasiliensis	AT1	AT18	SP	Brazil	Botucatu							Armadillo		DQ003724.1	DQ004049.1	14662970	10.1128/JCM.41.12.5735-5737.2003	[2]
B2	T3B6	H20	S1/P. brasiliensis	AT1	AT18	SP	Brazil	Botucatu							Armadillo		DQ003725.1	DQ004050.1	14662970	10.1128/JCM.41.12.5735-5737.2003	[2]
B3	T4B14	H20	S1/P. brasiliensis	AT1	AT18	SP	Brazil	Botucatu							Armadillo		DQ003726.1	DQ004051.1	14662970	10.1128/JCM.41.12.5735-5737.2003	[2]
B4	T7B6	H20	S1/P. brasiliensis	AT1	AT18	SP	Brazil	Botucatu							Armadillo		DQ003727.1	DQ004052.1	14662970	10.1128/JCM.41.12.5735-5737.2003	[2]
B5	T8B1	H20	S1/P. brasiliensis	AT1	AT18	SP	Brazil	Botucatu							Armadillo		DQ003728.1	DQ004053.1	14662970	10.1128/JCM.41.12.5735-5737.2003	[2]
B6	T9B1	H2	S1/P. brasiliensis	AT1	AT2	SP	Brazil	Botucatu							Armadillo		DQ003729.1	DQ004054.1	14662970	10.1128/JCM.41.12.5735-5737.2003	[2]
B8	T5LN1	H21	S1/P. brasiliensis	AT1	AT19	SP	Brazil	Botucatu							Armadillo		DQ003731.1	DQ004056.1	14662970	10.1128/JCM.41.12.5735-5737.2003	[2]
B9	T13LN1	H2	S1/P. brasiliensis	AT1	AT2	SP	Brazil	Botucatu							Armadillo		DQ003732.1	DQ004057.1	14662970	10.1128/JCM.41.12.5735-5737.2003	[2]
B11	TATU	H22	S1/P. brasiliensis	AT8	AT2	PA	Brazil								Armadillo		DQ003734.1	DQ004059.1	16010854	10.1080/13693780412331271090	[8]
B12	IBIA	H2	S1/P. brasiliensis	AT1	AT2	MG	Brazil								Soil		DQ003735.1	DQ004060.1	9776810		[9]
B14	BT60	H20	S1/P. brasiliensis	AT1	AT18	SP	Brazil	Botucatu							Human		DQ003737.1	DQ004062.1	14662970	10.1128/JCM.41.12.5735-5737.2003	[2]
B16	14121	H2	S1/P. brasiliensis	AT1	AT2	RJ	Brazil	Rio de Janeiro							Human		DQ003739.1	DQ004064.1	16151188	https://doi.org/10.1093/molbev/msj008	[3]
B17 (S1B)	Pb18	H2	S1/P. brasiliensis	AT1	AT2	SP	Brazil	São Paulo							Human/Chronic		DQ003740.1	DQ004065.1	16151188	https://doi.org/10.1093/molbev/msj008	[3]
B19	Pb13	H20	S1/P. brasiliensis	AT1	AT18	GO	Brazil								Human/Acute		DQ003742.1	DQ004067.1	11060052	10.1128/JCM.38.11.3960-3966.2000	[5]
B20	Pb9	H20	S1/P. brasiliensis	AT1	AT18	SP	Brazil	São Paulo							Human/Chronic		DQ003743.1	DQ004068.1	11060052	10.1128/JCM.38.11.3960-3966.2000	[5]
B21	Pb11	H19	S1/P. brasiliensis	AT7	AT17	PR	Brazil								Human/Acute		DQ003744.1	DQ004069.1	11060052	10.1128/JCM.38.11.3960-3966.2000	[5]
B22	Pb14	H2	S1/P. brasiliensis	AT1	AT2	SP	Brazil	São Paulo							Human/Acute		DQ003745.1	DQ004070.1	11060052	10.1128/JCM.38.11.3960-3966.2000	[5]
B24	Pb6	H2	S1/P. brasiliensis	AT1	AT2	PR	Brazil								Human/Chronic		DQ003747.1	DQ004072.1	11060052	10.1128/JCM.38.11.3960-3966.2000	[5]
B25	Pb8	H22	S1/P. brasiliensis	AT8	AT2	SP	Brazil	São Paulo							Human/Chronic		DQ003748.1	DQ004073.1	11060052	10.1128/JCM.38.11.3960-3966.2000	[5]
U1	U1	H22	S1/P. brasiliensis	AT8	AT2		Antartida								Penguin - faeces		DQ003778.1	DQ004101.1	8278752	10.1590/s0036-46651993000300003	[10]
PE1	Pb10	H19	S1/P. brasiliensis	AT7	AT17		Peru								Human/Acute		DQ003779.1	DQ004102.1	11060052	10.1128/JCM.38.11.3960-3966.2000	[5]
A1	A1	H19	S1/P. brasiliensis	AT7	AT17	Chaco	Argentina	Chaco							Human/Acute		DQ003780.1	DQ004103.1	10975701	DOI: 10.1080/mmy.38.4.323.326	[11]
A2	A2	H2	S1/P. brasiliensis	AT1	AT2	Chaco	Argentina	Chaco							Human/Chronic		DQ003777.1	DQ004104.1	10975701	DOI: 10.1080/mmy.38.4.323.326	[11]
A4	A4	H2	S1/P. brasiliensis	AT1	AT2	Chaco	Argentina	Chaco							Human/Chronic		DQ003781.1	DQ004105.1	10975701	DOI: 10.1080/mmy.38.4.323.326	[11]
A5	A5	H2	S1/P. brasiliensis	AT1	AT2	Chaco	Argentina	Chaco							Human/Chronic		DQ003782.1	DQ004106.1	10975701	DOI: 10.1080/mmy.38.4.323.326	[11]
A6	A6	H19	S1/P. brasiliensis	AT7	AT17	Chaco	Argentina	Chaco							Human/Chronic		DQ003783.1	DQ004107.1	10975701	DOI: 10.1080/mmy.38.4.323.326	[11]
A7	A7	H23	S1/P. brasiliensis	AT9	AT2	Misiones	Argentina	Misiones							Human/Chronic		DQ003784.1	DQ004108.1	10975701	DOI: 10.1080/mmy.38.4.323.326	[11]
A8	A8	H24	S1/P. brasiliensis	AT9	AT18	Misiones	Argentina	Misiones							Human/Chronic		DQ003785.1	DQ004109.1	10975701	DOI: 10.1080/mmy.38.4.323.326	[11]
P1	P1	H19	S1/P. brasiliensis	AT7	AT17		Paraguay	Paraguay							Human/Chronic		DQ003786.1	DQ004110.1	10975701	DOI: 10.1080/mmy.38.4.323.326	[11]
P2	P2	H19	S1/P. brasiliensis	AT7	AT17		Paraguay	Paraguay							Human/Chronic		DQ003787.1	DQ004111.1	10975701	DOI: 10.1080/mmy.38.4.323.326	[11]
A3	A3	H2	S1/P. brasiliensis	AT1	AT2	Chaco	Argentina	Chaco							Human/Chronic		DQ003788.1	DQ004112.1	10975701	DOI: 10.1080/mmy.38.4.323.326	[11]
17394-1		H2	S1/P. brasiliensis	AT1	AT2												MH029200	MH029161
21804		H2	S1/P. brasiliensis	AT1	AT2												MH029201	MH029162
22027		H22	S1/P. brasiliensis	AT8	AT2												MH029202	MH029163
22133		H2	S1/P. brasiliensis	AT1	AT2												MH029203	MH029164
29282		H2	S1/P. brasiliensis	AT1	AT2												MH029204	MH029165
47003		H2	S1/P. brasiliensis	AT1	AT2												KX685515.1	KX685517.1
47735		H2	S1/P. brasiliensis	AT1	AT2												KX685516.1	KX685518.1
28069		H2	S1/P. brasiliensis	AT1	AT2												MH029205	MH029166
27617		H2	S1/P. brasiliensis	AT1	AT2												MH029206	MH029167
28476-1		H2	S1/P. brasiliensis	AT1	AT2												MH029210	MH029171
28215		H2	S1/P. brasiliensis	AT1	AT2												MH029211	MH029172
28998		H2	S1/P. brasiliensis	AT1	AT2												MH029212	MH029173
27631		H2	S1/P. brasiliensis	AT1	AT2												MH029213	MH029174
28843		H2	S1/P. brasiliensis	AT1	AT2												MH029214	MH029175
28165		H2	S1/P. brasiliensis	AT1	AT2												MH029215	MH029176
47976		H2	S1/P. brasiliensis	AT1	AT2												MH029217	MH029178
42339		H2	S1/P. brasiliensis	AT1	AT2												MH029220	MH029181
29499		H2	S1/P. brasiliensis	AT1	AT2												MH029221	MH029182
29521		H2	S1/P. brasiliensis	AT1	AT2												KY656941.1	KY656936.1
29759		H2	S1/P. brasiliensis	AT1	AT2												MH029223	MH029184
31429		H2	S1/P. brasiliensis	AT1	AT2												MH029224	MH029185
35948		H2	S1/P. brasiliensis	AT1	AT2												MH029226	MH029187
37550		H2	S1/P. brasiliensis	AT1	AT2												KY656942.1	KY656937.1
37569		H2	S1/P. brasiliensis	AT1	AT2												MH029227	MH029188
39333		H2	S1/P. brasiliensis	AT1	AT2												MH029228	MH029189
40853		H2	S1/P. brasiliensis	AT1	AT2												MH029229	MH029190
2019H		H2	S1/P. brasiliensis	AT1	AT2												MF066649.1	MF066651.1
30953		H2	S1/P. brasiliensis	AT1	AT2												MH029230	MH029191
31448		H2	S1/P. brasiliensis	AT1	AT2												MH029231	MH029192
43419		H2	S1/P. brasiliensis	AT1	AT2												MH029233	MH029194
43422		H2	S1/P. brasiliensis	AT1	AT2												MH029234	MH029195
46677		H2	S1/P. brasiliensis	AT1	AT2												KY656945.1	KY656940.1
48786		H2	S1/P. brasiliensis	AT1	AT2												MH029236	MH029197
28455	IPEC28455	H2	S1/P. brasiliensis	AT1	AT2												KX463652.1	KX463651.1
30735	IPEC30735	H2	S1/P. brasiliensis	AT1	AT2												KX463654.1	KX463653.1
47835	IPEC47835	H2	S1/P. brasiliensis	AT1	AT2												KU042924.1	KU042925.1
19346	IPEC19346	H2	S1/P. brasiliensis	AT1	AT2												KX463648.1	KX463647.1
MS1		H25	S1/P. brasiliensis	AT1	AT20	MS	Brazil								Human		JN680093.1	JN680083.1
MS2		H26	S1/P. brasiliensis	AT1	AT21	MS	Brazil								Human		JN680102.1	JN680084.1
5979		H27	S1/P. brasiliensis	AT8	AT22	GO	Brazil								Human		JN680096.1	JN680085.1
769		H28	PS2/P. americana	AT10	AT23	RO	Brazil								Human/Chronic		EU870211.1	EU870332.1	19376249	10.1016/j.ympev.2009.04.005	[6]
EPM104	LDR2	H29	P. lutzii	AT6	AT22	PR	Brazil	Londrina							Human		KT251014.1	KT251000.1
EPM134	Pb65	H29	P. lutzii	AT6	AT22	PR	Brazil	Curitiba	Sputum						Human		KT251017.1	KT251003.1	26667263	doi: 10.1093/mmy/myv083	[7]
EPM162	ASO	H29	P. lutzii	AT6	AT22	RS	Brazil	Porto Alegre	Lung biopsy						Human		KT251019.1	KT251005.1
Pb01		H30	P. lutzii	AT6	AT24	GO	Brazil								Human/Acute		EU870212.1	EU870317.1	19376249	10.1016/j.ympev.2009.04.005	[6]
6810		H31	P. lutzii	AT6	AT25										Human		EU870199.1	EU870318.1
Raj2		H29	P. lutzii	AT6	AT22	MT	Brazil								Human/Chronic		EU870208.1	EU870319.1
717	NN_717	H32	P. lutzii	AT6	AT26	MT	Brazil								Human/Chronic		EU870200.1	EU870320.1	19376249	10.1016/j.ympev.2009.04.005	[6]
3171		H33	P. lutzii	AT11	AT27										Human		EU870201.1	EU870321.1
7455		H32	P. lutzii	AT6	AT26		Ecuador	Guayaquil							Human/Chronic		EU870197.1	EU870322.1	19376249	10.1016/j.ympev.2009.04.005	[6]
84		H29	P. lutzii	AT6	AT22	MT	Brazil								Human/Chronic		EU870198.1	EU870324.1	19376249	10.1016/j.ympev.2009.04.005	[6]
189		H34	P. lutzii	AT6	AT28	MT	Brazil								Human/Chronic		EU870203.1	EU870325.1
61		H29	P. lutzii	AT6	AT22	MT	Brazil								Human/Chronic		EU870206.1	EU870326.1
206		H29	P. lutzii	AT6	AT22	MT	Brazil								Human/Chronic		EU870202.1	EU870327.1	19376249	10.1016/j.ympev.2009.04.005	[6]
397		H29	P. lutzii	AT6	AT22	MT	Brazil								Human/Chronic		EU870207.1	EU870329.1	19376249	10.1016/j.ympev.2009.04.005	[6]
57	NN_57	H29	P. lutzii	AT6	AT22	MT	Brazil								Human/Chronic		EU870204.1	EU870330.1	19376249	10.1016/j.ympev.2009.04.005	[6]
351		H29	P. lutzii	AT6	AT22	MT	Brazil								Human/Chronic		EU870209.1	EU870331.1	19376249	10.1016/j.ympev.2009.04.005	[6]
218		H35	P. lutzii	AT6	AT29	MT	Brazil								Human/Chronic		EU870205.1	EU870333.1
IEC-2005	EPM212	H29	P. lutzii	AT6	AT22	PA	Brazil	Belém							Human/Chronic		JX065607.1	JX065609.1
IEC-1744		H29	P. lutzii	AT6	AT22												JX065608.1	JX065610.1
ED01	ED1	H36	P. lutzii	AT12	AT20	GO	Brazil	Clinic							Human		JN680094.1	JN680080.1	19376249	10.1016/j.ympev.2009.04.005	[6]
MFC		H37	P. lutzii	AT6	AT30	MT	Brazil								Human		JN680095.1	JN680081.1
JHS		H29	P. lutzii	AT6	AT22	MT	Brazil								Human		JN680095.1	JN680082.1
JMS		H38	P. lutzii	AT13	AT22	MT	Brazil								Human		JN680097.1	JN680086.1
ROSC		H39	P. lutzii	AT6	AT31	RO	Brazil								Human		JN680098.1	JN680087.1	23768243	10.3109/13693786.2013.794311	[12]
PlRO1		H39	P. lutzii	AT6	AT31	RO	Brazil								Human		JN680099.1	JN680088.1	23768243	10.3109/13693786.2013.794311	[12]
8334	NN_8334	H39	P. lutzii	AT6	AT31	GO	Brazil								Human		JN680100.1	JN680089.1	19376249	10.1016/j.ympev.2009.04.005	[6]
1578	NN_578	H40	P. lutzii	AT14	AT31	GO	Brazil								Human		JN680101.1	JN680090.1
EE		H39	P. lutzii	AT6	AT31	MT	Brazil								Human		JN680103.1	JN680091.1	19376249	10.1016/j.ympev.2009.04.005	[6]
EPM218		H29	P. lutzii	AT6	AT22												KC732777.1	KC732776.1
EPM54	T2	H41	PS3/P. restrepiensis	AT7	AT32		Venezuela	Caracas							Soil		KT251008.1	KT250994.1	26667263	doi: 10.1093/mmy/myv083	[7]
EPM62	5598	H41	PS3/P. restrepiensis	AT7	AT32		Venezuela	Caracas							Human/Acute		KT251010.1	KT250996.1	26667263	doi: 10.1093/mmy/myv083	[7]
EPM77	JDA-80	H41	PS3/P. restrepiensis	AT7	AT32		Colombia	Medellín							Human		KT251011.1	KT250997.1
EPM81	MSCol	H41	PS3/P. restrepiensis	AT7	AT32		Colombia	Medellín							Human/Chronic		KT251012.1	KT250998.1	26667263	doi: 10.1093/mmy/myv083	[7]
B18	Pb339	H42	PS3/P. restrepiensis	AT7	AT33		Brasil	Brasil							Human/Chronic		DQ003741.1	DQ004066.1	6025297		[13]
C1	P149	H41	PS3/P. restrepiensis	AT7	AT32		Colombia	Colombia							Human/Chronic		DQ003750.1	DQ004074.1	11060052	10.1128/JCM.38.11.3960-3966.2000	[5]
C2	P159	H41	PS3/P. restrepiensis	AT7	AT32	Antioquia	Colombia	Antioquia							Human/Chronic		DQ003751.1	DQ004075.1	11060052	10.1128/JCM.38.11.3960-3966.2000	[5]
C3	P163	H41	PS3/P. restrepiensis	AT7	AT32	Antioquia	Colombia	Antioquia							Human/Chronic		DQ003752.1	DQ004076.1	11060052	10.1128/JCM.38.11.3960-3966.2000	[5]
C4	ATCC60855	H41	PS3/P. restrepiensis	AT7	AT32	Antioquia	Colombia	Antioquia							Human/Chronic		DQ003753.1	DQ004077.1	11500453	10.1128/IAI.69.9.5760-5767.2001	[14]
C5	P141	H41	PS3/P. restrepiensis	AT7	AT32	Antioquia	Colombia	Antioquia							Human/Chronic		DQ003754.1	DQ004078.1	16151188	https://doi.org/10.1093/molbev/msj008	[3]
C6	P196	H41	PS3/P. restrepiensis	AT7	AT32	Antioquia	Colombia	Antioquia							Human/Chronic		DQ003755.1	DQ004079.1	16010854	10.1080/13693780412331271090	[15]
C7	P204	H41	PS3/P. restrepiensis	AT7	AT32	Antioquia	Colombia	Antioquia							Human/Chronic		DQ003756.1	DQ004080.1	16151188	https://doi.org/10.1093/molbev/msj008	[3]
C8	P202	H41	PS3/P. restrepiensis	AT7	AT32	Antioquia	Colombia	Antioquia							Human/Chronic		DQ003757.1	DQ004081.1	16151188	https://doi.org/10.1093/molbev/msj008	[3]
C9	P68	H41	PS3/P. restrepiensis	AT7	AT32	Antioquia	Colombia	Antioquia							Human/Chronic		DQ003758.1	DQ004082.1	16151188	https://doi.org/10.1093/molbev/msj008	[3]
C10	P72	H43	PS3/P. restrepiensis	AT1	AT32	Córdoba	Argentina	Córdoba							Human/Chronic		DQ003759.1	DQ004083.1	16151188	https://doi.org/10.1093/molbev/msj008	[3]
C11	P46	H41	PS3/P. restrepiensis	AT7	AT32	Antioquia	Colombia	Antioquia							Human/Chronic		DQ003760.1	DQ004084.1	16151188	https://doi.org/10.1093/molbev/msj008	[3]
C12	P161	H41	PS3/P. restrepiensis	AT7	AT32	Antioquia	Colombia	Antioquia							Human/Chronic		DQ003761.1	DQ004085.1	16151188	https://doi.org/10.1093/molbev/msj008	[3]
C13	76533	H41	PS3/P. restrepiensis	AT7	AT32	Antioquia	Colombia	Antioquia							Human/Chronic		DQ003762.1	DQ004086.1	16151188	https://doi.org/10.1093/molbev/msj008	[3]
C14	H31	H41	PS3/P. restrepiensis	AT7	AT32	Boyaca	Colombia	Boyaca							Human/Chronic		DQ003763.1	DQ004087.1	6095472		[16]
C15	H45	H41	PS3/P. restrepiensis	AT7	AT32	Cundinamarca	Colombia	Cundinamarca							Human/Chronic		DQ003764.1	DQ004088.1	16151188	https://doi.org/10.1093/molbev/msj008	[3]
C16	H47	H41	PS3/P. restrepiensis	AT7	AT32	Arauca	Colombia	Arauca							Human/Chronic		DQ003765.1	DQ004089.1	16151188	https://doi.org/10.1093/molbev/msj008	[3]
C17	P206	H41	PS3/P. restrepiensis	AT7	AT32	Antioquia	Colombia	Antioquia							Human/Chronic		DQ003766.1	DQ004090.1	16151188	https://doi.org/10.1093/molbev/msj008	[3]
C18	P151	H41	PS3/P. restrepiensis	AT7	AT32	Antioquia	Colombia	Antioquia							Human/Chronic		DQ003767.1	DQ004091.1	16151188	https://doi.org/10.1093/molbev/msj008	[3]
C19	CIB44197	H41	PS3/P. restrepiensis	AT7	AT32	Caldas	Colombia	Caldas							Armadillo		DQ003768.1	DQ004092.1	16010854	10.1080/13693780412331271090	[15]
C21	CIB40392	H41	PS3/P. restrepiensis	AT7	AT32	Caldas	Colombia	Caldas							Armadillo		DQ003770.1	DQ004093.1	16010854	10.1080/13693780412331271090	[15]
C20	Pb73	H41	PS3/P. restrepiensis	AT7	AT32	Antioquia	Colombia	Antioquia							Unknown		DQ003769.1	DQ004097.1	PMC276685		[13]
V1	Pb300	H44	PS4/P. venezuelensis	AT7	AT34	Miranda	Venezuela	Miranda							Soil		DQ003771.1	DQ004094.1	4944202		[17]
V3	Pb305	H45	PS4/P. venezuelensis	AT7	AT35	Caracas	Venezuela	Caracas							Human/Chronic		DQ003773.1	DQ004096.1	11204881	10.1080/mmy.38.6.437.441	[18]
V4	Pb304	H45	PS4/P. venezuelensis	AT7	AT35	Barinas	Venezuela	Barinas							Human/Chronic		DQ003774.1	DQ004098.1	11204881	10.1080/mmy.38.6.437.441	[18]
V5	Pb381	H44	PS4/P. venezuelensis	AT7	AT34		Venezuela								Unknown		DQ003775.1	DQ004099.1	11204881	10.1080/mmy.38.6.437.441	[18]
V6	Pb15	H45	PS4/P. venezuelensis	AT7	AT35		Venezuela								Human/Acute		DQ003776.1	DQ004100.1	11060052	10.1128/JCM.38.11.3960-3966.2000	[5]
Legend: H - Haplotype, Mato Grosso do Sul State (MS), Rondônia State (RO), Pará State (PA), Rio Grande do Sul State (RS), Rio de Janeiro State (RJ), Minas Gerais State (MG), São Paulo State (SP), Góias State (GO), Mato Grosso State (MT) and Pará State (PR).
References
1. Roberto TN, Rodrigues AM, Hahn RC, de Camargo ZP. Identifying Paracoccidioides phylogenetic species by PCR-RFLP of the alpha-tubulin gene. Med Mycol. 2016;54(3):240-7.
2. Hebeler-Barbosa F, Morais FV, Montenegro MR, Kuramae EE, Montes B, McEwen JG, et al. Comparison of the sequences of the internal transcribed spacer regions and PbGP43 genes of Paracoccidioides brasiliensis from patients and armadillos (Dasypus novemcinctus). J Clin Microbiol. 2003;41(12):5735-7.
3. Matute DR, Sepulveda VE, Quesada LM, Goldman GH, Taylor JW, Restrepo A, et al. Microsatellite analysis of three phylogenetic species of Paracoccidioides brasiliensis. J Clin Microbiol. 2006;44(6):2153-7.
4. Ferreira MS, Freitas LH, Lacaz Cda S, del Negro GM, de Melo NT, Garcia NM, et al. Isolation and characterization of a Paracoccidioides brasiliensis strain from a dogfood probably contaminated with soil in Uberlandia, Brazil. J Med Vet Mycol. 1990;28(3):253-6.
5. Morais FV, Barros TF, Fukada MK, Cisalpino PS, Puccia R. Polymorphism in the gene coding for the immunodominant antigen gp43 from the pathogenic fungus Paracoccidioides brasiliensis. J Clin Microbiol. 2000;38(11):3960-6.
6. Teixeira MM, Theodoro RC, de Carvalho MJ, Fernandes L, Paes HC, Hahn RC, et al. Phylogenetic analysis reveals a high level of speciation in the Paracoccidioides genus. Mol Phylogenet Evol. 2009;52(2):273-83.
7. Roberto TN, Rodrigues AM, Hahn RC, de Camargo ZP. Identifying Paracoccidioides phylogenetic species by PCR-RFLP of the alpha-tubulin gene. Med Mycol. 2016;54(3):240-7.
8. Naiff RD, Ferreira LC, Barrett TV, Naiff MF, Arias JR. [Enzootic paracoccidioidomycosis in armadillos (Dasypus novemcinctus) in the State of Para]. Rev Inst Med Trop Sao Paulo. 1986;28(1):19-27.
9. Silva-Vergara ML, Martinez R, Chadu A, Madeira M, Freitas-Silva G, Leite Maffei CM. Isolation of a Paracoccidioides brasiliensis strain from the soil of a coffee plantation in Ibia, State of Minas Gerais, Brazil. Med Mycol. 1998;36(1):37-42.
10. Garcia NM, Del Negro GM, Heins-Vaccari EM, de Melo NT, de Assis CM, Lacaz Cda S. [Paracoccidioides brasiliensis, a new sample isolated from feces of a penguin (Pygoscelis adeliae)]. Rev Inst Med Trop Sao Paulo. 1993;35(3):227-35.
11. Imai T, Sano A, Mikami Y, Watanabe K, Aoki FH, Branchini ML, et al. A new PCR primer for the identification of Paracoccidioides brasiliensis based on rRNA sequences coding the internal transcribed spacers (ITS) and 5 x 8S regions. Med Mycol. 2000;38(4):323-6.
12. Teixeira Mde M, Theodoro RC, Oliveira FF, Machado GC, Hahn RC, Bagagli E, et al. Paracoccidioides lutzii sp. nov.: biological and clinical implications. Med Mycol. 2014;52(1):19-28.
13. Restrepo-Moreno A, Schneidau JD, Jr. Nature of the skin-reactive principle in culture filtrates prepared from Paracoccidioides brasiliensis. Journal of bacteriology. 1967;93(6):1741-8.
14. Gomez BL, Nosanchuk JD, Diez S, Youngchim S, Aisen P, Cano LE, et al. Detection of melanin-like pigments in the dimorphic fungal pathogen Paracoccidioides brasiliensis in vitro and during infection. Infection and immunity. 2001;69(9):5760-7.
15. Corredor GG, Peralta LA, Castano JH, Zuluaga JS, Henao B, Arango M, et al. The naked-tailed armadillo Cabassous centralis (Miller 1899): a new host to Paracoccidioides brasiliensis. Molecular identification of the isolate. Med Mycol. 2005;43(3):275-80.
16. Hoyos GL, McEwen JG, Brummer E, Castaneda E, Restrepo A, Stevens DA. Chronic murine paracoccidioidomycosis: effect of ketoconazole on clearance of Paracoccidioides brasiliensis and immune response. Sabouraudia. 1984;22(5):419-26.
17. De Albornoz MB. Isolation of Paracoccidioides brasiliensis from rural soil in Venezuela. Sabouraudia. 1971;9(3):248-53.
18. Nino-Vega GA, Calcagno AM, San-Blas G, San-Blas F, Gooday GW, Gow NA. RFLP analysis reveals marked geographical isolation between strains of Paracoccidioides brasiliensis. Med Mycol. 2000;38(6):437-41.
